# Supplementary material for: Smart Bluetooth Stakes: Deployment of Soil Moisture Sensors with Rotating High-Gain Antenna Receiver on Center Pivot Irrigation Boom in a Commercial Wheat Field
Source: Sensors (Basel). 2025 Sep 5;25(17):5537. doi: 10.3390/s25175537 (PMC12431093; doi:10.3390/s25175537)
Supplement: Supplementary file 1 [file sensors-25-05537-s001.zip]

Archive with 1 entries (1 files):
- sensors-3798577-supplementary.mp4
